# Supplementary material for: ACSL4 Drives C5a/C5aR1–Calcium-Induced Fibroblast-to-Myofibroblast Transition in a Bleomycin-Induced Mouse Model of Pulmonary Fibrosis
Source: Biomolecules. 2025 Jul 31;15(8):1106. doi: 10.3390/biom15081106 (PMC12383839; doi:10.3390/biom15081106)
Supplement: Supplementary file 1 [file biomolecules-15-01106-s001.zip]

Archive with 2 entries (2 files):
- biomolecules-3689094-Origianl WB.pdf
- biomolecules-3689094-supplementary-v3-done.pdf
